# Supplementary material for: Transfer of dysbiotic gut microbiota has beneficial effects on host liver metabolism
Source: Mol Syst Biol. 2017 Mar 16;13(3):921. doi: 10.15252/msb.20167356 (PMC5371731; doi:10.15252/msb.20167356)
Supplement: Supplementary file 2 — Dataset EV1 [file MSB-13-921-s002.xlsx]

## Sheet: export_serum_matteo_noscaling_
Chemical shift (ppm)	0.85	0.938	0.981	1.003	1.034	1.196	1.294	1.466	1.689	1.914	2.24	2.301	2.368	2.342	2.417	2.527	2.627	2.688	2.771	2.901	2.995	3.036	3.245	3.322	3.402	3.474	3.53	3.566	3.656	3.737	3.833	3.896	3.926	4.105	4.154	4.196	4.328	5.227	5.305	6.875	7.021	7.178	7.246	7.318	7.402	7.721	8.453
Metabolite	Lipides	Leucine + isoleucine	Valine	Isoleucine	Valine	3-hydroxybutyrate	Lactate + lipides	Alanine	Lysine	Acetate	Valine	3-hydroxybutyrate	Pyruvate	Proline	3-hydroxybutyrate + unknown	Citrate	Methionine	Citrate	Lipides	Trimethylamine	Lysine	Creatine	GPC + glucose + taurine	Myo-inositol	Glucose + taurine	Glucose	Glucose + Myo-inositol	GPC	GPC	Glucose	Glucose	Glucose	Creatine	Lactate	3-hydroxybutyrate + Proline	Phosphocholine	GPC	Glucose	Lipides	Tyrosine	Histidine	Tyrosine	Unknown	Phenylalanine	Phenylalanine	Histidine	Formate
LM	267888225	94745117	28697076	1.0048e+07	23608263	6.06852e+07	1.18927e+09	4.04451e+07	3.2912e+07	1.08073e+07	2.58472e+07	2.24973e+07	1.86268e+07	1.05724e+07	75906672	18447142	6.27802e+06	23761639	3.62358e+07	4.44692e+06	2.20815e+07	24380308	4.66077e+08	5.09188e+07	3.48231e+08	4.39251e+08	1.65728e+08	5.89403e+07	144854571	567420414	3.32547e+08	2.64391e+08	23809917	1.82854e+08	1.68011e+07	6438615	17477315	1.13632e+08	57303149	3893323	1.16495e+06	4.01729e+06	1.94248e+06	5.38214e+06	4.64027e+06	1.73116e+06	349988
OM	2.3516e+08	1.00435e+08	3.14851e+07	1.11815e+07	25918439	6.70093e+07	1365533456	4.30303e+07	3.81863e+07	1.20255e+07	25600579	2.50542e+07	1.84544e+07	1.25796e+07	83865757	2.0823e+07	6.23043e+06	2.56859e+07	3.18381e+07	4411085	2.2196e+07	2.46303e+07	4.44443e+08	5.44193e+07	2.93177e+08	3.68604e+08	1.50555e+08	6.62154e+07	1.40527e+08	4.76311e+08	267891716	235298316	2.33287e+07	2.25553e+08	19802255	6.82858e+06	20938229	9.72644e+07	48566519	3.3632e+06	1.24435e+06	3.25034e+06	1.76708e+06	5.36592e+06	4.25349e+06	1.67876e+06	393913
PBS	240981755	9.50262e+07	28512422	1.02686e+07	2.45764e+07	6.5902e+07	1088114042	3.68397e+07	3.22727e+07	11782561	2.50106e+07	2.39543e+07	1.69657e+07	1.0973e+07	78813163	1.84434e+07	5942750	2.45621e+07	3.19321e+07	4.03245e+06	2.07718e+07	2.07411e+07	4.38186e+08	5.08777e+07	3.49876e+08	4.39791e+08	1.66655e+08	6.10134e+07	162274762	5.60588e+08	3.41848e+08	2.6517e+08	21799969	1.67659e+08	1.96752e+07	4.23576e+06	1.92207e+07	1.13942e+08	5.02649e+07	2.98571e+06	986818	3.05498e+06	1.7698e+06	4.49489e+06	3.69323e+06	1158773	287316

## Sheet: export_serum_matteo_intensity_
Chemical shift	0.856	0.938	0.981	1.004	1.034	1.196	1.294	1.466	1.689	1.915	2.24	2.302	2.368	2.342	2.418	2.527	2.628	2.688	2.771	2.901	2.996	3.036	3.245	3.322	3.402	3.474	3.53	3.566	3.656	3.737	3.834	3.897	3.926	4.106	4.155	4.196	4.328	5.227	5.305	6.875	7.021	7.178	7.247	7.318	7.402	7.721	8.453
Metabolite	Lipides	Leucine + isoleucine	Valine	Isoleucine	Valine	3-hydroxybutyrate	Lactate + lipides	Alanine	Lysine	Acetate	Valine	3-hydroxybutyrate	Pyruvate	Proline	3-hydroxybutyrate + unknown	Citrate	Methionine	Citrate	Lipides	Trimethylamine	Lysine	Creatine	GPC + glucose + taurine	Myo-inositol	Glucose + taurine	Glucose	Glucose + Myo-inositol	GPC	GPC	Glucose	Glucose	Glucose	Creatine	Lactate	3-hydroxybutyrate + Proline	Phosphocholine	GPC	Glucose	Lipides	Tyrosine	Histidine	Tyrosine	Unknown	Phenylalanine	Phenylalanine	Histidine	Formate
LM	0.0502794	0.0177825	0.0053861	0.00188588	0.00443099	0.0113899	0.223213	0.00759106	0.00617719	0.00202839	0.00485122	0.00422247	0.00349603	0.00198432	0.0142468	0.00346231	0.00117831	0.00445978	0.00680102	0.00083463	0.00414443	0.00457589	0.087477	0.00955685	0.0653588	0.0824421	0.0311051	0.0110624	0.0271875	0.106498	0.0624152	0.0496231	0.00446884	0.0343196	0.00315336	0.00120845	0.00328028	0.0213274	0.0107551	0.00073073	0.00021865	0.000754	0.00036458	0.00101016	0.00087092	0.00032492	6.569e-05
OM	0.0452894	0.0193428	0.00606372	0.00215346	0.00499164	0.0129053	0.262988	0.0082872	0.00735431	0.002316	0.00493042	0.00482519	0.00355413	0.0024227	0.0161517	0.00401031	0.00119992	0.00494686	0.00613171	0.00084953	0.00427473	0.00474355	0.0855953	0.0104806	0.0564629	0.0709895	0.0289954	0.0127524	0.0270641	0.0917328	0.0515933	0.0453161	0.00449288	0.0434394	0.00381372	0.00131512	0.0040325	0.0187322	0.00935343	0.00064772	0.00023965	0.00062598	0.00034032	0.00103342	0.00081918	0.00032331	7.586e-05
PBS	0.0466302	0.0183877	0.00551719	0.00198698	0.00475556	0.0127521	0.210551	0.00712852	0.0062448	0.00227994	0.00483959	0.00463519	0.00328288	0.00212329	0.0152504	0.00356882	0.00114993	0.00475279	0.00617889	0.00078028	0.00401936	0.00401343	0.0847896	0.00984488	0.0677014	0.0851	0.0322478	0.0118062	0.0314004	0.108474	0.066148	0.0513107	0.00421832	0.0324423	0.00380717	0.00081962	0.00371922	0.0220479	0.00972632	0.00057774	0.00019095	0.00059114	0.00034246	0.00086977	0.00071464	0.00022422	5.56e-05

## Sheet: Dataset EV1 Legend
	Dataset EV1
	sheet 1 : serum metabolomic data with no scaling
	sheet 2 : serum metabolomic data intensity
