# Supplementary material for: Transfer of dysbiotic gut microbiota has beneficial effects on host liver metabolism
Source: Mol Syst Biol. 2017 Mar 16;13(3):921. doi: 10.15252/msb.20167356 (PMC5371731; doi:10.15252/msb.20167356)
Supplement: Supplementary file 3 — Source Data for Appendix [file MSB-13-921-s004.zip]

Archive with 1 entries (1 files):
- SourceData_Appendix_FigureS2.pdf
